# Supplementary material for: Effect of Surrounding Solvents on Interfacial Behavior of Gallium-Based Liquid Metal Droplets
Source: Materials (Basel). 2022 Jan 18;15(3):706. doi: 10.3390/ma15030706 (PMC8837161; doi:10.3390/ma15030706)
Supplement: Supplementary file 1 [file materials-15-00706-s001.zip]

Archive with 1 entries (1 files):
- materials-1556609-supplementary.pdf
